# Supplementary material for: Dietary Cows’ Milk Protein A1 Beta-Casein Increases the Incidence of T1D in NOD Mice
Source: Nutrients. 2018 Sep 12;10(9):1291. doi: 10.3390/nu10091291 (PMC6163334; doi:10.3390/nu10091291)
Supplement: Supplementary file 1 [file nutrients-10-01291-s001.zip]

Archive with 5 entries (4 files):
- Supplementary Figure 2.pdf
- __MACOSX/
- __MACOSX/._Supplementary Figure 2.pdf
- Supplementary Figure 1.pdf
- __MACOSX/._Supplementary Figure 1.pdf
